# Supplementary material for: High-resolution identification and abundance profiling of cassava (Manihot esculenta Crantz) microRNAs
Source: BMC Genomics. 2016 Jan 28;17:85. doi: 10.1186/s12864-016-2391-1 (PMC4730657; doi:10.1186/s12864-016-2391-1)
Supplement: Additional file 1: Table S1. — Tissue differential abundances of miRNAs previously validated for cassava in miRBase 21.0. (XLSX 57 kb) [file 12864_2016_2391_MOESM1_ESM.xlsx]

## Sheet: Sheet1
Additional file 1 Table S1: miRNAs previously validated for cassava in miRBase 21.0
Precursor ID	Annotation	Sequence 5’ – 3’	Length	Members	Abundance	Stem	Leaf	Callus	Male	Female
cas-m0143	mes-miR166a	UCGGACCAGGCUUCAUUCCCC	21	9	12738872	1787215	3822900	341939	2172003	4614815
cas-m1201	mes-miR159a	UUUGGAUUGAAGGGAGCUCUA	21	1	889276	212756	423106	61906	154434	37074
cas-m0598	mes-miR156h	UUGACAGAAGAUAGAGAGCAC	21	3	255174	137790	65635	1790	33808	16151
cas-m0337	mes-miR393c	UCCAAAGGGAUCGCAUUGAUCU	22	2	130821	9292	1874	984	106910	11761
cas-m1751	mes-miR396a	UUCCACAGCUUUCUUGAACUG	21	2	101117	77890	7979	11836	2993	419
cas-m0565	mes-miR396c	UUCCACAGCUUUCUUGAACUU	21	4	93318	60490	11230	1717	14510	5371
cas-m0109	mes-miR319a	UUGGACUGAAGGGAGCUCCCU	21	1	76708	49494	1343	10116	7883	7872
cas-m1273	mes-miR167a	UGAAGCUGCCAGCAUGAUCUG	21	3	39136	739	21662	1107	7701	7927
cas-m2261	mes-miR403a	UUAGAUUCACGCACAAACUCG	21	1	37762	7912	13046	8485	7281	1038
cas-m1859	mes-miR535a	UGACAACGAGAGAGAGCACGU	21	1	35315	8093	12608	1578	7275	5761
cas-m0359	mes-miR395a	CUGAAGUGUUUGGGGGAACUC	21	3	23394	176	16747	45	4525	1901
cas-m2211	mes-miR394a	UUGGCAUUCUGUCCACCUCC	20	2	11329	2688	1617	276	5373	1375
cas-m2420	mes-miR162	UCGAUAAACCUCUGCAUCCAG	21	2	10918	2184	1289	705	5766	974
cas-m0112	mes-miR156a	UGACAGAAGAGAGUGAGCAC	20	7	6681	1479	4162	169	437	434
cas-m1379	mes-miR827	UUAGAUGACCAUCAACAAACA	21	1	5270	169	669	399	3068	965
cas-m0736	mes-miR171g	UGAUUGAGCCGUGCCAAUAUC	21	5	4618	450	346	754	2784	284
cas-m0442	mes-miR535b	UGACAACGAGAGAGAGCACGG	21	1	4293	542	2977	312	229	233
cas-m0031	mes-miR160a	UGCCUGGCUCCCUGUAUGCCA	21	5	4265	1281	1763	607	465	149
cas-m1369	mes-miR399a	UGCCAAAGGAGAAUUGCCCUG	21	2	1882	593	960	1	217	111
cas-m0343	mes-miR399f	UGCCAAAGGAGAGUUGCCCUG	21	1	1509	205	808	2	337	157
cas-m1103	mes-miR2950	UUCCAUCUCUUGCACACUGGA	21	1	1473	1236	30	9	142	56
cas-m1125	mes-miR172e	GGAAUCUUGAUGAUGCUGCAG	21	2	767	115	0	10	413	229
cas-m0391	mes-miR164a	UGGAGAAGCAGGGCACGUGCA	21	3	710	129	263	7	210	101
cas-m2529	mes-miR395e	CUGAAGGGUUUGGAGGAACUC	21	1	544	4	153	1	359	27
cas-m0920	mes-miR171b	UUGAGCCGUGCCAAUAUCACG	21	1	479	7	22	6	343	101
cas-m1440	mes-miR172a	AGAAUCUUGAUGAUGCUGCAU	21	4	391	39	39	14	203	96
cas-m1678	mes-miR169r	UAGCCAAGGAUGACUUGCCCG	21	2	353	94	257	1	0	1
cas-m0127	mes-miR399b	UGCCAAAGGAGAUUUGCCCGG	21	2	317	45	128	0	114	30
cas-m0373	mes-miR169a	CAGCCAAGGAUGACUUGCCGG	21	2	223	146	42	3	19	13
cas-m0834	mes-miR482	UCUUCCCUACUCCACCCAUUCC	22	1	166	78	66	6	7	9
