# Supplementary material for: High-resolution identification and abundance profiling of cassava (Manihot esculenta Crantz) microRNAs
Source: BMC Genomics. 2016 Jan 28;17:85. doi: 10.1186/s12864-016-2391-1 (PMC4730657; doi:10.1186/s12864-016-2391-1)
Supplement: Additional file 4: Table S2. — Predicted target genes of cassava miRNAs. (XLSX 45 kb) [file 12864_2016_2391_MOESM4_ESM.xlsx]

## Sheet: Sheet1
					Additional file 4: Table S2. Predicted target genes of cassava miRNAs
miR156c	UUGACAGAAGAGAGAGAGCAC	cassava4.1_019983m	2.5	Ubiquitin related modifier 1 | Best Arabidopsis Hit: AT3G61113.1	miRNA	Sequence	Target ID	Score	Annotation
		cassava4.1_033358m	2.5	C2 calcium/lipid-binding plant phosphoribosyltransferase family protein | Best Arabidopsis Hit: AT5G48060.1	mes-miR156k	UUGACAGAAGAGAGAGAGCAC	cassava4.1_019983m	2.5	Ubiquitin related modifier 1 | Best Arabidopsis Hit: AT3G61113.1
		cassava4.1_006701m	0	SPL2 | squamosa promoter binding protein-like 2 | Best Arabidopsis Hit: AT5G43270.1			cassava4.1_033358m	2.5	C2 calcium/lipid-binding plant phosphoribosyltransferase family protein | Best Arabidopsis Hit: AT5G48060.1
		cassava4.1_009507m	0.5	SPL13B | Squamosa promoter-binding protein-like (SBP domain) transcription factor family protein | Best Arabidopsis Hit: AT5G50670.1			cassava4.1_006701m	0	SPL2 | squamosa promoter binding protein-like 2 | Best Arabidopsis Hit: AT5G43270.1
		cassava4.1_023605m	2	Actin-binding FH2 (Formin Homology) protein | Best Arabidopsis Hit: AT2G25050.1			cassava4.1_009507m	0.5	SPL13B | Squamosa promoter-binding protein-like (SBP domain) transcription factor family protein | Best Arabidopsis Hit: AT5G50670.1
		cassava4.1_031152m	2	Actin-binding FH2 (Formin Homology) protein | Best Arabidopsis Hit: AT2G25050.1			cassava4.1_023605m	2	Actin-binding FH2 (Formin Homology) protein | Best Arabidopsis Hit: AT2G25050.1
		cassava4.1_013938m	2.5	Best Arabidopsis Hit: AT2G45990.1			cassava4.1_031152m	2	Actin-binding FH2 (Formin Homology) protein | Best Arabidopsis Hit: AT2G25050.1
		cassava4.1_015555m	2.5	Best Arabidopsis Hit: AT2G45990.1			cassava4.1_013938m	2.5	Best Arabidopsis Hit: AT2G45990.1
		cassava4.1_029096m	2.5	CHX17 | cation/H+ exchanger 17 | Best Arabidopsis Hit: AT4G23700.1			cassava4.1_015555m	2.5	Best Arabidopsis Hit: AT2G45990.1
		cassava4.1_006155m	0.2	Squamosa promoter-binding protein-like (SBP domain) transcription factor family protein | Best Arabidopsis Hit: AT1G69170.1			cassava4.1_029096m	2.5	CHX17 | cation/H+ exchanger 17 | Best Arabidopsis Hit: AT4G23700.1
		cassava4.1_007289m	2.5	Protein kinase superfamily protein | Best Arabidopsis Hit: AT4G32000.2			cassava4.1_006155m	0.2	Squamosa promoter-binding protein-like (SBP domain) transcription factor family protein | Best Arabidopsis Hit: AT1G69170.1
		cassava4.1_024100m	2.5	Phospholipid/glycerol acyltransferase family protein | Best Arabidopsis Hit: AT1G80950.1			cassava4.1_007289m	2.5	Protein kinase superfamily protein | Best Arabidopsis Hit: AT4G32000.2
		cassava4.1_019305m	2	60S acidic ribosomal protein family | Best Arabidopsis Hit: AT5G57290.1			cassava4.1_024100m	2.5	Phospholipid/glycerol acyltransferase family protein | Best Arabidopsis Hit: AT1G80950.1
		cassava4.1_008947m	0.5	SPL10 | squamosa promoter binding protein-like 10 | Best Arabidopsis Hit: AT1G27370.1			cassava4.1_019305m	2	60S acidic ribosomal protein family | Best Arabidopsis Hit: AT5G57290.1
		cassava4.1_004204m	2.5	AAT1 | amino acid transporter 1 | Best Arabidopsis Hit: AT4G21120.1			cassava4.1_008947m	0.5	SPL10 | squamosa promoter binding protein-like 10 | Best Arabidopsis Hit: AT1G27370.1
		cassava4.1_027185m	2.5	STH2 | salt tolerance homolog2 | Best Arabidopsis Hit: AT1G75540.1			cassava4.1_004204m	2.5	AAT1 | amino acid transporter 1 | Best Arabidopsis Hit: AT4G21120.1
		cassava4.1_009971m	2.2	NAD(P)-linked oxidoreductase superfamily protein | Best Arabidopsis Hit: AT1G06690.1			cassava4.1_027185m	2.5	STH2 | salt tolerance homolog2 | Best Arabidopsis Hit: AT1G75540.1
		cassava4.1_021390m	2.2	CSLD4 | cellulose synthase like D4 | Best Arabidopsis Hit: AT4G38190.1			cassava4.1_009971m	2.2	NAD(P)-linked oxidoreductase superfamily protein | Best Arabidopsis Hit: AT1G06690.1
		cassava4.1_007243m	2.5	Protein of Unknown Function (DUF239) | Best Arabidopsis Hit: AT1G10750.1			cassava4.1_021390m	2.2	CSLD4 | cellulose synthase like D4 | Best Arabidopsis Hit: AT4G38190.1
		cassava4.1_004514m	2.5	AFB3 | auxin signaling F-box 3 | Best Arabidopsis Hit: AT1G12820.1			cassava4.1_007243m	2.5	Protein of Unknown Function (DUF239) | Best Arabidopsis Hit: AT1G10750.1
		cassava4.1_006419m	0	SPL2 | squamosa promoter binding protein-like 2 | Best Arabidopsis Hit: AT5G43270.1			cassava4.1_004514m	2.5	AFB3 | auxin signaling F-box 3 | Best Arabidopsis Hit: AT1G12820.1
		cassava4.1_009657m	0.5	SPL13B | Squamosa promoter-binding protein-like (SBP domain) transcription factor family protein | Best Arabidopsis Hit: AT5G50670.1			cassava4.1_006419m	0	SPL2 | squamosa promoter binding protein-like 2 | Best Arabidopsis Hit: AT5G43270.1
		cassava4.1_029311m	0	SPL9 | squamosa promoter binding protein-like 9 | Best Arabidopsis Hit: AT2G42200.1			cassava4.1_009657m	0.5	SPL13B | Squamosa promoter-binding protein-like (SBP domain) transcription factor family protein | Best Arabidopsis Hit: AT5G50670.1
		cassava4.1_019763m	2.5	Serine-rich protein-related | Best Arabidopsis Hit: AT5G11090.1			cassava4.1_029311m	0	SPL9 | squamosa promoter binding protein-like 9 | Best Arabidopsis Hit: AT2G42200.1
		cassava4.1_014941m	2	Late embryogenesis abundant (LEA) hydroxyproline-rich glycoprotein family | Best Arabidopsis Hit: AT2G27260.1			cassava4.1_019763m	2.5	Serine-rich protein-related | Best Arabidopsis Hit: AT5G11090.1
		cassava4.1_005580m	0.5	Squamosa promoter-binding protein-like (SBP domain) transcription factor family protein | Best Arabidopsis Hit: AT1G69170.1			cassava4.1_014941m	2	Late embryogenesis abundant (LEA) hydroxyproline-rich glycoprotein family | Best Arabidopsis Hit: AT2G27260.1
		cassava4.1_004332m	2	PGM2 | Phosphoglucomutase/phosphomannomutase family protein | Best Arabidopsis Hit: AT1G70730.3			cassava4.1_005580m	0.5	Squamosa promoter-binding protein-like (SBP domain) transcription factor family protein | Best Arabidopsis Hit: AT1G69170.1
		cassava4.1_018710m	1.5	SPL3 | squamosa promoter binding protein-like 3 | Best Arabidopsis Hit: AT2G33810.1			cassava4.1_004332m	2	PGM2 | Phosphoglucomutase/phosphomannomutase family protein | Best Arabidopsis Hit: AT1G70730.3
		cassava4.1_033095m	2.2	P-loop nucleoside triphosphate hydrolases superfamily protein with CH (Calponin Homology) domain | Best Arabidopsis Hit: AT2G47500.1			cassava4.1_018710m	1.5	SPL3 | squamosa promoter binding protein-like 3 | Best Arabidopsis Hit: AT2G33810.1
		cassava4.1_025027m	2.5	SLO1 | SLOW GROWTH 1 | Best Arabidopsis Hit: AT2G22410.1			cassava4.1_033095m	2.2	P-loop nucleoside triphosphate hydrolases superfamily protein with CH (Calponin Homology) domain | Best Arabidopsis Hit: AT2G47500.1
		cassava4.1_005991m	0.2	Squamosa promoter-binding protein-like (SBP domain) transcription factor family protein | Best Arabidopsis Hit: AT1G69170.1			cassava4.1_025027m	2.5	SLO1 | SLOW GROWTH 1 | Best Arabidopsis Hit: AT2G22410.1
							cassava4.1_005991m	0.2	Squamosa promoter-binding protein-like (SBP domain) transcription factor family protein | Best Arabidopsis Hit: AT1G69170.1
miR160f	UGCCUGGCUCCCUGAAUGCCA	cassava4.1_002980m	1.5	ARF16 | auxin response factor 16 | Best Arabidopsis Hit: AT4G30080.1
		cassava4.1_002684m	1	ARF16 | auxin response factor 16 | Best Arabidopsis Hit: AT4G30080.1	mes-miR160f	UGCCUGGCUCCCUGAAUGCCA	cassava4.1_002980m	1.5	ARF16 | auxin response factor 16 | Best Arabidopsis Hit: AT4G30080.1
		cassava4.1_004716m	1.5	ARF10 | auxin response factor 10 | Best Arabidopsis Hit: AT2G28350.1			cassava4.1_002684m	1	ARF16 | auxin response factor 16 | Best Arabidopsis Hit: AT4G30080.1
		cassava4.1_004707m	1.5	ARF10 | auxin response factor 10 | Best Arabidopsis Hit: AT2G28350.1			cassava4.1_004716m	1.5	ARF10 | auxin response factor 10 | Best Arabidopsis Hit: AT2G28350.1
		cassava4.1_002960m	1.5	ARF16 | auxin response factor 16 | Best Arabidopsis Hit: AT4G30080.1			cassava4.1_004707m	1.5	ARF10 | auxin response factor 10 | Best Arabidopsis Hit: AT2G28350.1
		cassava4.1_004122m	1	ARF17 | auxin response factor 17 | Best Arabidopsis Hit: AT1G77850.1			cassava4.1_002960m	1.5	ARF16 | auxin response factor 16 | Best Arabidopsis Hit: AT4G30080.1
		cassava4.1_002668m	1.5	ARF10 | auxin response factor 10 | Best Arabidopsis Hit: AT2G28350.1			cassava4.1_004122m	1	ARF17 | auxin response factor 17 | Best Arabidopsis Hit: AT1G77850.1
		cassava4.1_000225m	2.5	GN | sec7 domain-containing protein | Best Arabidopsis Hit: AT1G13980.1			cassava4.1_002668m	1.5	ARF10 | auxin response factor 10 | Best Arabidopsis Hit: AT2G28350.1
							cassava4.1_000225m	2.5	GN | sec7 domain-containing protein | Best Arabidopsis Hit: AT1G13980.1
miR166c	UCGGACCAGGCUUCAUUCC	cassava4.1_029393m	2.5	DPBF2 | Basic-leucine zipper (bZIP) transcription factor family protein | Best Arabidopsis Hit: AT3G44460.1
		cassava4.1_001672m	0.2	ATHB-15 | Homeobox-leucine zipper family protein / lipid-binding START domain-containing protein | Best Arabidopsis Hit: AT1G52150.1	mes-miR166j	UCGGACCAGGCUUCAUUCC	cassava4.1_029393m	2.5	DPBF2 | Basic-leucine zipper (bZIP) transcription factor family protein | Best Arabidopsis Hit: AT3G44460.1
		cassava4.1_004393m	2.5	Tetratricopeptide repeat (TPR)-like superfamily protein | Best Arabidopsis Hit: AT5G25630.1			cassava4.1_001672m	0.2	ATHB-15 | Homeobox-leucine zipper family protein / lipid-binding START domain-containing protein | Best Arabidopsis Hit: AT1G52150.1
		cassava4.1_022415m	2.5	NAC073 | NAC domain containing protein 73 | Best Arabidopsis Hit: AT4G28500.1			cassava4.1_004393m	2.5	Tetratricopeptide repeat (TPR)-like superfamily protein | Best Arabidopsis Hit: AT5G25630.1
		cassava4.1_001649m	0.8	REV | Homeobox-leucine zipper family protein / lipid-binding START domain-containing protein | Best Arabidopsis Hit: AT5G60690.1			cassava4.1_022415m	2.5	NAC073 | NAC domain containing protein 73 | Best Arabidopsis Hit: AT4G28500.1
		cassava4.1_018247m	2.5	RPL23AB | ribosomal protein L23AB | Best Arabidopsis Hit: AT3G55280.1			cassava4.1_001649m	0.8	REV | Homeobox-leucine zipper family protein / lipid-binding START domain-containing protein | Best Arabidopsis Hit: AT5G60690.1
		cassava4.1_018254m	2.5	RPL23AB | ribosomal protein L23AB | Best Arabidopsis Hit: AT3G55280.1			cassava4.1_018247m	2.5	RPL23AB | ribosomal protein L23AB | Best Arabidopsis Hit: AT3G55280.1
		cassava4.1_001619m	1.2	PHB | Homeobox-leucine zipper family protein / lipid-binding START domain-containing protein | Best Arabidopsis Hit: AT2G34710.1			cassava4.1_018254m	2.5	RPL23AB | ribosomal protein L23AB | Best Arabidopsis Hit: AT3G55280.1
		cassava4.1_001098m	2.5	Protein of unknown function (DUF810) | Best Arabidopsis Hit: AT2G20010.2			cassava4.1_001619m	1.2	PHB | Homeobox-leucine zipper family protein / lipid-binding START domain-containing protein | Best Arabidopsis Hit: AT2G34710.1
		cassava4.1_001600m	0.8	HB-8 | homeobox gene 8 | Best Arabidopsis Hit: AT4G32880.1			cassava4.1_001098m	2.5	Protein of unknown function (DUF810) | Best Arabidopsis Hit: AT2G20010.2
		cassava4.1_001956m	0.8	HB-8 | homeobox gene 8 | Best Arabidopsis Hit: AT4G32880.1			cassava4.1_001600m	0.8	HB-8 | homeobox gene 8 | Best Arabidopsis Hit: AT4G32880.1
		cassava4.1_001673m	0.8	ATHB-15 | Homeobox-leucine zipper family protein / lipid-binding START domain-containing protein | Best Arabidopsis Hit: AT1G52150.1			cassava4.1_001956m	0.8	HB-8 | homeobox gene 8 | Best Arabidopsis Hit: AT4G32880.1
		cassava4.1_001653m	0.8	REV | Homeobox-leucine zipper family protein / lipid-binding START domain-containing protein | Best Arabidopsis Hit: AT5G60690.1			cassava4.1_001673m	0.8	ATHB-15 | Homeobox-leucine zipper family protein / lipid-binding START domain-containing protein | Best Arabidopsis Hit: AT1G52150.1
		cassava4.1_001618m	0.8	PHB | Homeobox-leucine zipper family protein / lipid-binding START domain-containing protein | Best Arabidopsis Hit: AT2G34710.1			cassava4.1_001653m	0.8	REV | Homeobox-leucine zipper family protein / lipid-binding START domain-containing protein | Best Arabidopsis Hit: AT5G60690.1
		cassava4.1_021054m	2.5	Protein of unknown function, DUF617 | Best Arabidopsis Hit: AT3G25640.1			cassava4.1_001618m	0.8	PHB | Homeobox-leucine zipper family protein / lipid-binding START domain-containing protein | Best Arabidopsis Hit: AT2G34710.1
		cassava4.1_004052m	2.5	PERK4 | roline-rich extensin-like receptor kinase 4 | Best Arabidopsis Hit: AT2G18470.1			cassava4.1_021054m	2.5	Protein of unknown function, DUF617 | Best Arabidopsis Hit: AT3G25640.1
		cassava4.1_030978m	2.5	Protein of unknown function, DUF617 | Best Arabidopsis Hit: AT3G25640.1			cassava4.1_004052m	2.5	PERK4 | roline-rich extensin-like receptor kinase 4 | Best Arabidopsis Hit: AT2G18470.1
		cassava4.1_002273m	2.5	Protein kinase protein with adenine nucleotide alpha hydrolases-like domain | Best Arabidopsis Hit: AT1G77280.1			cassava4.1_030978m	2.5	Protein of unknown function, DUF617 | Best Arabidopsis Hit: AT3G25640.1
		cassava4.1_001674m	0.2	ATHB-15 | Homeobox-leucine zipper family protein / lipid-binding START domain-containing protein | Best Arabidopsis Hit: AT1G52150.1			cassava4.1_002273m	2.5	Protein kinase protein with adenine nucleotide alpha hydrolases-like domain | Best Arabidopsis Hit: AT1G77280.1
							cassava4.1_001674m	0.2	ATHB-15 | Homeobox-leucine zipper family protein / lipid-binding START domain-containing protein | Best Arabidopsis Hit: AT1G52150.1
miR167c	UGAAGCUGCCAGCAUGAUCU	cassava4.1_001357m	2.5	ARF8 | auxin response factor 8 | Best Arabidopsis Hit: AT5G37020.1
		cassava4.1_029965m	2.2	Putative glycosyl hydrolase of unknown function (DUF1680) | Best Arabidopsis Hit: AT5G12950.1	mes-miR167b	UGAAGCUGCCAGCAUGAUCU	cassava4.1_001357m	2.5	ARF8 | auxin response factor 8 | Best Arabidopsis Hit: AT5G37020.1
		cassava4.1_004576m	2.5	Basic helix-loop-helix (bHLH) DNA-binding superfamily protein | Best Arabidopsis Hit: AT3G07340.1			cassava4.1_029965m	2.2	Putative glycosyl hydrolase of unknown function (DUF1680) | Best Arabidopsis Hit: AT5G12950.1
		cassava4.1_000884m	2.5	C2 calcium/lipid-binding plant phosphoribosyltransferase family protein | Best Arabidopsis Hit: AT3G03680.1			cassava4.1_004576m	2.5	Basic helix-loop-helix (bHLH) DNA-binding superfamily protein | Best Arabidopsis Hit: AT3G07340.1
		cassava4.1_001923m	2.5	ARF8 | auxin response factor 8 | Best Arabidopsis Hit: AT5G37020.1			cassava4.1_000884m	2.5	C2 calcium/lipid-binding plant phosphoribosyltransferase family protein | Best Arabidopsis Hit: AT3G03680.1
		cassava4.1_002599m	2.5	Best Arabidopsis Hit: AT5G37010.1			cassava4.1_001923m	2.5	ARF8 | auxin response factor 8 | Best Arabidopsis Hit: AT5G37020.1
		cassava4.1_007513m	2.5	TUA5 | tubulin alpha-5 | Best Arabidopsis Hit: AT5G19780.1			cassava4.1_002599m	2.5	Best Arabidopsis Hit: AT5G37010.1
		cassava4.1_008971m	2.5	TUA5 | tubulin alpha-5 | Best Arabidopsis Hit: AT5G19780.1			cassava4.1_007513m	2.5	TUA5 | tubulin alpha-5 | Best Arabidopsis Hit: AT5G19780.1
		cassava4.1_004345m	2.5	BAM1 | beta-amylase 1 | Best Arabidopsis Hit: AT3G23920.1			cassava4.1_008971m	2.5	TUA5 | tubulin alpha-5 | Best Arabidopsis Hit: AT5G19780.1
		cassava4.1_001154m	2.5	ARF8 | auxin response factor 8 | Best Arabidopsis Hit: AT5G37020.1			cassava4.1_004345m	2.5	BAM1 | beta-amylase 1 | Best Arabidopsis Hit: AT3G23920.1
		cassava4.1_001328m	2.5	ARF8 | auxin response factor 8 | Best Arabidopsis Hit: AT5G37020.1			cassava4.1_001154m	2.5	ARF8 | auxin response factor 8 | Best Arabidopsis Hit: AT5G37020.1
		cassava4.1_001769m	2.5	ARF8 | auxin response factor 8 | Best Arabidopsis Hit: AT5G37020.1			cassava4.1_001328m	2.5	ARF8 | auxin response factor 8 | Best Arabidopsis Hit: AT5G37020.1
		cassava4.1_002377m	2.5	ARF8 | auxin response factor 8 | Best Arabidopsis Hit: AT5G37020.1			cassava4.1_001769m	2.5	ARF8 | auxin response factor 8 | Best Arabidopsis Hit: AT5G37020.1
		cassava4.1_000945m	2.5	ARM repeat superfamily protein | Best Arabidopsis Hit: AT1G05960.1			cassava4.1_002377m	2.5	ARF8 | auxin response factor 8 | Best Arabidopsis Hit: AT5G37020.1
		cassava4.1_001540m	2.5	ARM repeat superfamily protein | Best Arabidopsis Hit: AT1G05960.1			cassava4.1_000945m	2.5	ARM repeat superfamily protein | Best Arabidopsis Hit: AT1G05960.1
		cassava4.1_015606m	2	Phosphatidic acid phosphatase (PAP2) family protein | Best Arabidopsis Hit: AT5G66450.2			cassava4.1_001540m	2.5	ARM repeat superfamily protein | Best Arabidopsis Hit: AT1G05960.1
		cassava4.1_016753m	2	Phosphatidic acid phosphatase (PAP2) family protein | Best Arabidopsis Hit: AT5G66450.1			cassava4.1_015606m	2	Phosphatidic acid phosphatase (PAP2) family protein | Best Arabidopsis Hit: AT5G66450.2
							cassava4.1_016753m	2	Phosphatidic acid phosphatase (PAP2) family protein | Best Arabidopsis Hit: AT5G66450.1
miR169h	UAGCCAAGGAUGACUUGCCU	cassava4.1_007505m	2.5	NF-YA1 | nuclear factor Y, subunit A1 | Best Arabidopsis Hit: AT5G12840.1
		cassava4.1_006552m	2.5	Protein kinase superfamily protein | Best Arabidopsis Hit: AT5G40030.1	mes-miR169ac	UAGCCAAGGAUGACUUGCCU	cassava4.1_007505m	2.5	NF-YA1 | nuclear factor Y, subunit A1 | Best Arabidopsis Hit: AT5G12840.1
		cassava4.1_012637m	2.2	NF-YA10 | nuclear factor Y, subunit A10 | Best Arabidopsis Hit: AT5G06510.1			cassava4.1_006552m	2.5	Protein kinase superfamily protein | Best Arabidopsis Hit: AT5G40030.1
		cassava4.1_024031m	2.2	FMA | basic helix-loop-helix (bHLH) DNA-binding superfamily protein | Best Arabidopsis Hit: AT3G24140.1			cassava4.1_012637m	2.2	NF-YA10 | nuclear factor Y, subunit A10 | Best Arabidopsis Hit: AT5G06510.1
		cassava4.1_001177m	2.2	Protein of unknown function (DUF3527) | Best Arabidopsis Hit: AT5G01030.1			cassava4.1_024031m	2.2	FMA | basic helix-loop-helix (bHLH) DNA-binding superfamily protein | Best Arabidopsis Hit: AT3G24140.1
		cassava4.1_001180m	2.2	Protein of unknown function (DUF3527) | Best Arabidopsis Hit: AT5G01030.1			cassava4.1_001177m	2.2	Protein of unknown function (DUF3527) | Best Arabidopsis Hit: AT5G01030.1
		cassava4.1_010819m	2.5	NF-YA1 | nuclear factor Y, subunit A1 | Best Arabidopsis Hit: AT5G12840.1			cassava4.1_001180m	2.2	Protein of unknown function (DUF3527) | Best Arabidopsis Hit: AT5G01030.1
		cassava4.1_004440m	2.5	CRK1 | CDPK-related kinase 1 | Best Arabidopsis Hit: AT2G41140.1			cassava4.1_010819m	2.5	NF-YA1 | nuclear factor Y, subunit A1 | Best Arabidopsis Hit: AT5G12840.1
		cassava4.1_004687m	2.5	CRK1 | CDPK-related kinase 1 | Best Arabidopsis Hit: AT2G41140.1			cassava4.1_004440m	2.5	CRK1 | CDPK-related kinase 1 | Best Arabidopsis Hit: AT2G41140.1
		cassava4.1_003550m	2	VIP4 | leo1-like family protein | Best Arabidopsis Hit: AT5G61150.2			cassava4.1_004687m	2.5	CRK1 | CDPK-related kinase 1 | Best Arabidopsis Hit: AT2G41140.1
		cassava4.1_023878m	2.5	-			cassava4.1_003550m	2	VIP4 | leo1-like family protein | Best Arabidopsis Hit: AT5G61150.2
		cassava4.1_011264m	2	NF-YA1 | nuclear factor Y, subunit A1 | Best Arabidopsis Hit: AT5G12840.2			cassava4.1_023878m	2.5	-
		cassava4.1_011620m	2.2	NF-YA10 | nuclear factor Y, subunit A10 | Best Arabidopsis Hit: AT5G06510.1			cassava4.1_011264m	2	NF-YA1 | nuclear factor Y, subunit A1 | Best Arabidopsis Hit: AT5G12840.2
		cassava4.1_011576m	1.8	NF-YA3 | nuclear factor Y, subunit A3 | Best Arabidopsis Hit: AT1G72830.1			cassava4.1_011620m	2.2	NF-YA10 | nuclear factor Y, subunit A10 | Best Arabidopsis Hit: AT5G06510.1
		cassava4.1_011590m	1.8	NF-YA3 | nuclear factor Y, subunit A3 | Best Arabidopsis Hit: AT1G72830.1			cassava4.1_011576m	1.8	NF-YA3 | nuclear factor Y, subunit A3 | Best Arabidopsis Hit: AT1G72830.1
		cassava4.1_011636m	1.8	NF-YA3 | nuclear factor Y, subunit A3 | Best Arabidopsis Hit: AT1G72830.1			cassava4.1_011590m	1.8	NF-YA3 | nuclear factor Y, subunit A3 | Best Arabidopsis Hit: AT1G72830.1
		cassava4.1_011722m	1.8	NF-YA3 | nuclear factor Y, subunit A3 | Best Arabidopsis Hit: AT1G72830.1			cassava4.1_011636m	1.8	NF-YA3 | nuclear factor Y, subunit A3 | Best Arabidopsis Hit: AT1G72830.1
		cassava4.1_021412m	2.2	FD | Basic-leucine zipper (bZIP) transcription factor family protein | Best Arabidopsis Hit: AT4G35900.1			cassava4.1_011722m	1.8	NF-YA3 | nuclear factor Y, subunit A3 | Best Arabidopsis Hit: AT1G72830.1
		cassava4.1_014256m	1.8	NF-YA3 | nuclear factor Y, subunit A3 | Best Arabidopsis Hit: AT1G72830.1			cassava4.1_021412m	2.2	FD | Basic-leucine zipper (bZIP) transcription factor family protein | Best Arabidopsis Hit: AT4G35900.1
		cassava4.1_014279m	1.8	NF-YA3 | nuclear factor Y, subunit A3 | Best Arabidopsis Hit: AT1G72830.1			cassava4.1_014256m	1.8	NF-YA3 | nuclear factor Y, subunit A3 | Best Arabidopsis Hit: AT1G72830.1
							cassava4.1_014279m	1.8	NF-YA3 | nuclear factor Y, subunit A3 | Best Arabidopsis Hit: AT1G72830.1
miR171	UUGAGCCGCGUCAAUAUCUCC	cassava4.1_002034m	1	HAM3 | GRAS family transcription factor | Best Arabidopsis Hit: AT4G00150.1
		cassava4.1_002809m	2.5	Carbon-nitrogen hydrolase family protein | Best Arabidopsis Hit: AT1G55090.1	mes-miR171a	UUGAGCCGCGUCAAUAUCUCC	cassava4.1_002034m	1	HAM3 | GRAS family transcription factor | Best Arabidopsis Hit: AT4G00150.1
		cassava4.1_003809m	2.5	Carbon-nitrogen hydrolase family protein | Best Arabidopsis Hit: AT1G55090.1			cassava4.1_002809m	2.5	Carbon-nitrogen hydrolase family protein | Best Arabidopsis Hit: AT1G55090.1
		cassava4.1_013963m	2	EB1A | microtubule end binding protein EB1A | Best Arabidopsis Hit: AT3G47690.1			cassava4.1_003809m	2.5	Carbon-nitrogen hydrolase family protein | Best Arabidopsis Hit: AT1G55090.1
		cassava4.1_027791m	2	GRAS family transcription factor | Best Arabidopsis Hit: AT4G08250.1			cassava4.1_013963m	2	EB1A | microtubule end binding protein EB1A | Best Arabidopsis Hit: AT3G47690.1
		cassava4.1_034057m	1	HAM3 | GRAS family transcription factor | Best Arabidopsis Hit: AT4G00150.1			cassava4.1_027791m	2	GRAS family transcription factor | Best Arabidopsis Hit: AT4G08250.1
		cassava4.1_030763m	2.5	GRAS family transcription factor | Best Arabidopsis Hit: AT4G08250.1			cassava4.1_034057m	1	HAM3 | GRAS family transcription factor | Best Arabidopsis Hit: AT4G00150.1
		cassava4.1_013793m	2	EB1A | microtubule end binding protein EB1A | Best Arabidopsis Hit: AT3G47690.1			cassava4.1_030763m	2.5	GRAS family transcription factor | Best Arabidopsis Hit: AT4G08250.1
							cassava4.1_013793m	2	EB1A | microtubule end binding protein EB1A | Best Arabidopsis Hit: AT3G47690.1
miR171f	UUGAGCCGCGCCAAUAUCACU	cassava4.1_002034m	0.5	HAM3 | GRAS family transcription factor | Best Arabidopsis Hit: AT4G00150.1
		cassava4.1_034057m	0.5	HAM3 | GRAS family transcription factor | Best Arabidopsis Hit: AT4G00150.1	mes-miR171e	UUGAGCCGCGCCAAUAUCACU	cassava4.1_002034m	0.5	HAM3 | GRAS family transcription factor | Best Arabidopsis Hit: AT4G00150.1
		cassava4.1_003281m	2.5	Epsin N-terminal homology (ENTH) domain-containing protein / clathrin assembly protein-related | Best Arabidopsis Hit: AT2G25430.1			cassava4.1_034057m	0.5	HAM3 | GRAS family transcription factor | Best Arabidopsis Hit: AT4G00150.1
		cassava4.1_003282m	2.5	Epsin N-terminal homology (ENTH) domain-containing protein / clathrin assembly protein-related | Best Arabidopsis Hit: AT2G25430.1			cassava4.1_003281m	2.5	Epsin N-terminal homology (ENTH) domain-containing protein / clathrin assembly protein-related | Best Arabidopsis Hit: AT2G25430.1
		cassava4.1_030763m	1.8	GRAS family transcription factor | Best Arabidopsis Hit: AT4G08250.1			cassava4.1_003282m	2.5	Epsin N-terminal homology (ENTH) domain-containing protein / clathrin assembly protein-related | Best Arabidopsis Hit: AT2G25430.1
		cassava4.1_005963m	2.5	Exostosin family protein | Best Arabidopsis Hit: AT5G16890.1			cassava4.1_030763m	1.8	GRAS family transcription factor | Best Arabidopsis Hit: AT4G08250.1
							cassava4.1_005963m	2.5	Exostosin family protein | Best Arabidopsis Hit: AT5G16890.1
miR171i	CGAGCCGAACCAAUAUCACUC	cassava4.1_027791m	1.8	GRAS family transcription factor | Best Arabidopsis Hit: AT4G08250.1
		cassava4.1_030763m	0.8	GRAS family transcription factor | Best Arabidopsis Hit: AT4G08250.1	mes-miR171l	CGAGCCGAACCAAUAUCACUC	cassava4.1_027791m	1.8	GRAS family transcription factor | Best Arabidopsis Hit: AT4G08250.1
							cassava4.1_030763m	0.8	GRAS family transcription factor | Best Arabidopsis Hit: AT4G08250.1
					mes-miR319f	AUUGGACUGAAGGGAGCUCC	cassava4.1_024052m	1	MYB33 | myb domain protein 33 | Best Arabidopsis Hit: AT5G06100.2
							cassava4.1_006618m	2.2	TCP2 | TEOSINTE BRANCHED 1, cycloidea and PCF transcription factor 2 | Best Arabidopsis Hit: AT4G18390.1
							cassava4.1_006246m	2.5	Pentatricopeptide (PPR) repeat-containing protein / CBS domain-containing protein | Best Arabidopsis Hit: AT5G10690.1
							cassava4.1_030321m	1	MYB33 | myb domain protein 33 | Best Arabidopsis Hit: AT5G06100.2
							cassava4.1_021048m	2.5	Best Arabidopsis Hit: AT2G34010.1
							cassava4.1_005846m	1	MYB33 | myb domain protein 33 | Best Arabidopsis Hit: AT5G06100.2
							cassava4.1_001661m	2.5	TRZ4 | tRNAse Z4 | Best Arabidopsis Hit: AT3G16260.1
							cassava4.1_027328m	1.5	Arabidopsis thaliana protein of unknown function (DUF821) | Best Arabidopsis Hit: AT5G23850.1
							cassava4.1_006620m	2.2	TCP2 | TEOSINTE BRANCHED 1, cycloidea and PCF transcription factor 2 | Best Arabidopsis Hit: AT4G18390.1
							cassava4.1_009808m	2.5	GME | GDP-D-mannose 3\',5\'-epimerase | Best Arabidopsis Hit: AT5G28840.1
							cassava4.1_009815m	2.5	GME | GDP-D-mannose 3\',5\'-epimerase | Best Arabidopsis Hit: AT5G28840.1
							cassava4.1_014994m	2.5	Ribosomal protein S5 domain 2-like superfamily protein | Best Arabidopsis Hit: AT4G38090.1
							cassava4.1_016081m	2.5	Ribosomal protein S5 domain 2-like superfamily protein | Best Arabidopsis Hit: AT4G38090.1
							cassava4.1_004606m	1	MYB33 | myb domain protein 33 | Best Arabidopsis Hit: AT5G06100.2
							cassava4.1_021030m	2	-
					mes-miR390b	AAGCUCAGGAGGGAUAGCGCC	cassava4.1_028601m	2.2	Concanavalin A-like lectin protein kinase family protein | Best Arabidopsis Hit: AT5G10530.1
							cassava4.1_001181m	2.5	TMK1 | transmembrane kinase 1 | Best Arabidopsis Hit: AT1G66150.1
							cassava4.1_000728m	2.2	RLP6 | receptor like protein 6 | Best Arabidopsis Hit: AT1G45616.1
							cassava4.1_002534m	1.8	RKF1 | receptor-like kinase in flowers 1 | Best Arabidopsis Hit: AT1G29750.2
							cassava4.1_019138m	1.8	-
							cassava4.1_019138m	1.8	-
							cassava4.1_012172m	2.5	Phosphorylase superfamily protein | Best Arabidopsis Hit: AT4G24340.1
							cassava4.1_012283m	2.5	Phosphorylase superfamily protein | Best Arabidopsis Hit: AT4G24340.1
							cassava4.1_021773m	1.2	RPK2 | receptor-like protein kinase 2 | Best Arabidopsis Hit: AT3G02130.1
							cassava4.1_001558m	2.5	TPS5 | trehalose phosphatase/synthase 5 | Best Arabidopsis Hit: AT4G17770.1
							cassava4.1_000577m	2.2	PEPR1 | PEP1 receptor 1 | Best Arabidopsis Hit: AT1G73080.1
							cassava4.1_001386m	2.5	Leucine-rich repeat protein kinase family protein | Best Arabidopsis Hit: AT2G41820.1
							cassava4.1_000970m	2.2	BAM3 | Leucine-rich receptor-like protein kinase family protein | Best Arabidopsis Hit: AT4G20270.1
					mes-miR393a	UCCAAAGGGAUCGCAUUGAUC	cassava4.1_004395m	2.5	GRF zinc finger / Zinc knuckle protein | Best Arabidopsis Hit: AT5G13920.1
							cassava4.1_005103m	2.5	GRF zinc finger / Zinc knuckle protein | Best Arabidopsis Hit: AT5G13920.1
							cassava4.1_004520m	1	AFB3 | auxin signaling F-box 3 | Best Arabidopsis Hit: AT1G12820.1
							cassava4.1_006180m	2.5	O-Glycosyl hydrolases family 17 protein | Best Arabidopsis Hit: AT2G01630.1
							cassava4.1_004294m	0.5	TIR1 | F-box/RNI-like superfamily protein | Best Arabidopsis Hit: AT3G62980.1
							cassava4.1_032685m	0.5	TIR1 | F-box/RNI-like superfamily protein | Best Arabidopsis Hit: AT3G62980.1
							cassava4.1_004514m	0.5	AFB3 | auxin signaling F-box 3 | Best Arabidopsis Hit: AT1G12820.1
					mes-miR397b	UCAUUGAGUGCAGCGUUGAUG	cassava4.1_004450m	1.2	LAC17 | laccase 17 | Best Arabidopsis Hit: AT5G60020.1
							cassava4.1_004756m	2.5	LAC11 | laccase 11 | Best Arabidopsis Hit: AT5G03260.1
							cassava4.1_012403m	2	LAC5 | laccase 5 | Best Arabidopsis Hit: AT2G40370.1
							cassava4.1_004370m	2	LAC17 | laccase 17 | Best Arabidopsis Hit: AT5G60020.1
							cassava4.1_004799m	1	IRX12 | Laccase/Diphenol oxidase family protein | Best Arabidopsis Hit: AT2G38080.1
							cassava4.1_005501m	1.5	IRX12 | Laccase/Diphenol oxidase family protein | Best Arabidopsis Hit: AT2G38080.1
							cassava4.1_006971m	1.5	LAC7 | laccase 7 | Best Arabidopsis Hit: AT3G09220.1
							cassava4.1_023475m	1.5	LAC17 | laccase 17 | Best Arabidopsis Hit: AT5G60020.1
							cassava4.1_031010m	1.5	LAC11 | laccase 11 | Best Arabidopsis Hit: AT5G03260.1
							cassava4.1_004438m	1.5	LAC17 | laccase 17 | Best Arabidopsis Hit: AT5G60020.1
							cassava4.1_022529m	2.5	MIRO2 | MIRO-related GTP-ase 2 | Best Arabidopsis Hit: AT3G63150.1
							cassava4.1_004785m	1.5	IRX12 | Laccase/Diphenol oxidase family protein | Best Arabidopsis Hit: AT2G38080.1
							cassava4.1_027713m	2	BGLU17 | beta glucosidase 17 | Best Arabidopsis Hit: AT2G44480.1
							cassava4.1_025291m	2	Plant protein of unknown function (DUF828) with plant pleckstrin homology-like region | Best Arabidopsis Hit: AT3G22810.1
							cassava4.1_004761m	0.5	IRX12 | Laccase/Diphenol oxidase family protein | Best Arabidopsis Hit: AT2G38080.1
							cassava4.1_021113m	1.5	LAC17 | laccase 17 | Best Arabidopsis Hit: AT5G60020.1
					mes-miR398	UGUGUUCUCAGGUCGCCCCUG	cassava4.1_011902m	2.5	Copper ion binding;electron carriers | Best Arabidopsis Hit: AT1G45063.2
					mes-miR399h	GGGCACCUCUCGCUUGGCAGG	cassava4.1_001381m	2.5	CPL1 | C-terminal domain phosphatase-like 1| Best Arabidopsis Hit: AT4G21670.1
					mes-miR477j	ACUCUCCCUAAAGGCUUCAAC	cassava4.1_007363m	2	DUF1005 | Protein of unknown function | Best Arabidopsis Hit: AT1G10020.1
							cassava4.1_011757m	2.5	NAD(P)-binding Rossmann-fold superfamily protein | Best Arabidopsis Hit: AT5G65205.1
					mes-miR477k	ACUCUCCCUCAAGAGCUUCUC	cassava4.1_028810m	2.5	EMB2775 | ATPase family associated with various cellular activities (AAA) | Best Arabidopsis Hit: AT5G27740.1
							cassava4.1_026338m	2.5	Sequence-specific DNA binding transcription factors | Best Arabidopsis Hit: AT4G30410.1
							cassava4.1_032725m	2.5	SCL3 | scarecrow-like 3 | Best Arabidopsis Hit: AT1G50420.1
							cassava4.1_034458m	2.2	HXXXD-type acyl-transferase family protein | Best Arabidopsis Hit: AT2G25150.1
							cassava4.1_031366m	2.5	Pentatricopeptide repeat (PPR-like) superfamily protein | Best Arabidopsis Hit: AT1G05670.1
							cassava4.1_031685m	2.5	RGL1 | RGA-like 1 | Best Arabidopsis Hit: AT1G66350.1
					mes-miR477 Variant	ACUCUCCCUCAAGGGCUUCCGG	cassava4.1_032725m	2	SCL3 | scarecrow-like 3 | Best Arabidopsis Hit: AT1G50420.1
							cassava4.1_031685m	1.5	RGL1 | RGA-like 1 | Best Arabidopsis Hit: AT1G66350.1
					mes-miR2118	GUUCCCAUGCCACCCAUUUCUA	cassava4.1_000572m	2.5	NEF1 | No exine formation 1 | Best Arabidopsis Hit: AT5G13390.1
							cassava4.1_000627m	2.5	Disease resistance protein (TIR-NBS-LRR class), putative | Best Arabidopsis Hit: AT5G17680.1
							cassava4.1_008753m	2.2	DNAJ heat shock family protein | Best Arabidopsis Hit: AT2G22360.1
							cassava4.1_001503m	2.5	BGAL1 | beta galactosidase 1 | Best Arabidopsis Hit: AT3G13750.1
							cassava4.1_002995m	2.5	PPR | Pentatricopeptide repeat superfamily protein | Best Arabidopsis Hit: AT2G13600.1
							cassava4.1_029444m	2.2	TAO1 | target of AVRB operation1 | Best Arabidopsis Hit: AT5G44510.1
					mes-miR482b	UUCCCAAUGUCGCCCAUUCCGA	cassava4.1_000756m	2.8	Phosphatidylinositol 4-OH kinase beta1 | Best Arabidopsis Hit: AT5G64070.1
							cassava4.1_022764m	3	PI-4KBETA1 | Phosphatidylinositol 4-OH kinase beta1 | Best Arabidopsis Hit: AT5G64070.1
							cassava4.1_001791m	3	Protein kinase superfamily protein | Best Arabidopsis Hit: AT2G39360.1
							cassava4.1_005490m	3	Tetratricopeptide repeat (TPR)-like superfamily protein | Best Arabidopsis Hit: AT1G02150.1
							cassava4.1_000627m	2.8	Disease resistance protein (TIR-NBS-LRR class), putative | Best Arabidopsis Hit: AT5G17680.1
							cassava4.1_016227m	3	Endoplasmic reticulum vesicle transporter protein | Best Arabidopsis Hit: AT1G36050.2
							cassava4.1_028249m	3	Arabinanase/levansucrase/invertase | Best Arabidopsis Hit: AT1G26761.1
							cassava4.1_000023m	3	NB-ARC domain-containing disease resistance protein | Best Arabidopsis Hit: AT4G27190.1
							cassava4.1_029580m	3	LRR and NB-ARC domains-containing disease resistance protein | Best Arabidopsis Hit: AT3G14460.1
					mes-miR482c	UUUUCCCAAGACCUCCCAUACC	cassava4.1_001176m	2.5	RPM1 | NB-ARC domain-containing disease resistance protein | Best Arabidopsis Hit: AT3G07040.1
							cassava4.1_031767m	2.2	NB-ARC domain-containing disease resistance protein | Best Arabidopsis Hit: AT3G14470.1
							cassava4.1_001604m	2.5	ZAR1 | HOPZ-ACTIVATED RESISTANCE 1 | Best Arabidopsis Hit: AT3G50950.1
							cassava4.1_001830m	2	NB-ARC domain-containing disease resistance protein | Best Arabidopsis Hit: AT3G14470.1
							cassava4.1_001977m	2	NB-ARC domain-containing disease resistance protein | Best Arabidopsis Hit: AT3G14470.1
							cassava4.1_002792m	2	NB-ARC domain-containing disease resistance protein | Best Arabidopsis Hit: AT3G14470.1
							cassava4.1_033310m	2	NB-ARC domain-containing disease resistance protein | Best Arabidopsis Hit: AT3G14470.1
							cassava4.1_033691m	2.5	NB-ARC domain-containing disease resistance protein | Best Arabidopsis Hit: AT3G14470.1
							cassava4.1_002016m	1.5	Malectin/receptor-like protein kinase family protein | Best Arabidopsis Hit: AT3G51550.1
							cassava4.1_001198m	2.5	NB-ARC domain-containing disease resistance protein | Best Arabidopsis Hit: AT1G50180.1
					mes-miR482d	UUCCCGACACCACCCAUUCCAU	cassava4.1_001068m	1.8	NB-ARC domain-containing disease resistance protein | Best Arabidopsis Hit: AT4G27190.1
							cassava4.1_000804m	2.5	Disease resistance protein (CC-NBS-LRR class) family | Best Arabidopsis Hit: AT5G63020.1
							cassava4.1_000023m	2	NB-ARC domain-containing disease resistance protein | Best Arabidopsis Hit: AT4G27190.1
					mes-miR482e	UCUUACCUACACCGCCCAUGCC	cassava4.1_030208m	1.8	Disease resistance protein (TIR-NBS-LRR class) family | Best Arabidopsis Hit: AT4G12010.1
							cassava4.1_000323m	2.5	LRR and NB-ARC domains-containing disease resistance protein | Best Arabidopsis Hit: AT3G14460.1
							cassava4.1_000023m	2	NB-ARC domain-containing disease resistance protein | Best Arabidopsis Hit: AT4G27190.1
							cassava4.1_034116m	2.2	NB-ARC domain-containing disease resistance protein | Best Arabidopsis Hit: AT3G14470.1
					mes-miR530b	UGCAUUUGCACCUGCACCUUA	cassava4.1_005368m	2.5	Regulator of Vps4 activity in the MVB pathway protein | Best Arabidopsis Hit: AT1G34220.2
							cassava4.1_004859m	2	Best Arabidopsis Hit: AT4G30780.1
							cassava4.1_004795m	2	Best Arabidopsis Hit: AT4G30780.1
							cassava4.1_008242m	2	Best Arabidopsis Hit: AT2G24100.1
							cassava4.1_000754m	2	TZP | zinc knuckle (CCHC-type) family protein | Best Arabidopsis Hit: AT5G43630.1
					mes-miR535d	UUGACGACGAGAGAGAGCACG	cassava4.1_001049m	2.2	Protein kinase superfamily protein | Best Arabidopsis Hit: AT2G36350.1
							cassava4.1_005973m	2.5	Metallopeptidase M24 family protein | Best Arabidopsis Hit: AT4G29490.1
					mes-miR1446b	UGAACUCUCCCCCUCAACGGCU	cassava4.1_032725m	2	Scarecrow-like 3 (SCL3) | Best Arabidopsis Hit: AT1G50420.1
							cassava4.1_033625m	2.2	Malectin/receptor-like protein kinase (ANX2) family protein | Best Arabidopsis Hit: AT5G28680.1
							cassava4.1_031685m	2.5	RGL1 | RGA-like 1 | Best Arabidopsis Hit: AT1G66350.1
					mes-miR3627	UUGUCGCAGGAGCGGUGGCACC	cassava4.1_000730m	2.5	Type family protein / haloacid dehalogenase-like hydrolase family protein (ATPase E1-E2) | Best Arabidopsis Hit: AT3G63380.1
					mes-miR6445	UUCAUUCCUCUUCCUAAAAUGG	cassava4.1_030820m	2.5	KU80 | Ku80 family protein | Best Arabidopsis Hit: AT1G48050.1
							cassava4.1_017055m	2.5	A20/AN1-like zinc finger family protein | Best Arabidopsis Hit: AT3G12630.1
					mes-miR169ad	UCACAGGCUCUUAUUUUUCAUG	cassava4.1_002285m	2.5	DNAJ heat shock N-terminal domain-containing protein | Best Arabidopsis Hit: AT5G53150.1
							cassava4.1_002281m	2.5	DNAJ heat shock N-terminal domain-containing protein | Best Arabidopsis Hit: AT5G53150.1
							cassava4.1_031076m	2	SDG14 | SET domain protein 14 | Best Arabidopsis Hit: AT3G61740.2
					mes-miR11891	CAUAAAUUGAACUAUAGACC	cassava4.1_013358m	2.5	XTH32 | Xyloglucan endotransglucosylase/hydrolase 32 | Best Arabidopsis Hit: AT2G36870.1
							cassava4.1_012620m	2	ATSRP30 | SERINE-ARGININE PROTEIN 30 | Best Arabidopsis Hit: AT1G09140.1
							cassava4.1_030133m	2.5	Glycosyl hydrolase superfamily protein | Best Arabidopsis Hit: AT4G16260.1
					mes-miR11892	UUGUCAUCUCAACCUUGUGUC	cassava4.1_002889m	2.5	Response regulator 12 (RR12) | Best Arabidopsis Hit: AT2G25180.1
							cassava4.1_008665m	2.5	Ubiquitin-associated (UBA)/TS-N domain-containing protein | Best Arabidopsis Hit: AT1G04850.1
							cassava4.1_013056m	2.5	Ubiquitin-associated (UBA)/TS-N domain-containing protein | Best Arabidopsis Hit: AT1G04850.1
							cassava4.1_033350m	2.5	H(+)-ATPase 8 (HA8) | Best Arabidopsis Hit: AT3G42640.1
