# Supplementary material for: High-resolution identification and abundance profiling of cassava (Manihot esculenta Crantz) microRNAs
Source: BMC Genomics. 2016 Jan 28;17:85. doi: 10.1186/s12864-016-2391-1 (PMC4730657; doi:10.1186/s12864-016-2391-1)
Supplement: Additional file 5: Table S3. — PHAS loci identified in Cassava. (XLSX 30 kb) [file 12864_2016_2391_MOESM5_ESM.xlsx]

## Sheet: Scores
Additional file 5 Table S4: PHAS loci identified in Cassava
Coordinates	Contig	START	LOC_LEN	LIB_NUM	Stem	Leaf	Callus	Male flower	Female flower	Minimum Score	Blastx annotation
chr3000:228263..229531	3000	228263	1268	5	5.0117e-06	4.196e-07	5.23133e-05	4.75e-08	0.000121822	4.75e-08	Disease resistance protein
chr6914:328331..331372	6914	328331	3041	4	2.8758e-06	2e-10	1.4711e-06	2.15177e-05		2e-10	Disease resistance protein
chr7318:236818..238124	7318	236818	1306	5	4.7e-09	4e-10	4.5e-09	4.47e-08	6.2919e-05	4e-10	Disease resistance protein
chr8377:73337..73866	8377	73337	529	2	0.000151661	2.9e-09				2.9e-09	Disease resistance protein
chr6314:161120..161547	6314	161120	427	3	8.62045e-05	1.52e-08		6.111e-07		1.52e-08	Disease resistance protein
chr6407:471599..471927	6407	471599	328	2	3.04e-08	0.000266893				3.04e-08	Disease resistance protein
chr6779:4987..6527	6779	4987	1540	5	0.000105305	5.04814e-05	3.32e-08	7.7924e-05	1.8884e-06	3.32e-08	Disease resistance protein
chr6407:456625..457119	6407	456625	494	3	7.2e-08	0.000141968	0.000926344			7.2e-08	Disease resistance protein
chr8873:85827..87170	8873	85827	1343	2	1.7308e-06		0.000118613			1.7308e-06	Disease resistance protein
chr4209:270999..272017	4209	270999	1018	2	2.0555e-06	1.0829e-05				2.0555e-06	Disease resistance protein
chr10292:237209..237559	10292	237209	350	1		2.0636e-06				2.0636e-06	Disease resistance protein
chr6407:433128..433816	6407	433128	688	1	2.0928e-06					2.0928e-06	Disease resistance protein
chr3241:338192..338338	3241	338192	146	2	2.2199e-06	0.000674194				2.2199e-06	Disease resistance protein
chr6659:45586..45800	6659	45586	214	3	2.15848e-05	3.8909e-06		0.000656707		3.8909e-06	Disease resistance protein
chr11297:309359..310709	11297	309359	1350	3		0.000118297		6.2651e-06	0.00080373	6.2651e-06	Disease resistance protein
chr11464:825..1304	11464	825	479	1	1.15494e-05					1.15494e-05	Disease resistance protein
chr4251:480755..482506	4251	480755	1751	4	6.52034e-05	0.000209148	9.17107e-05	2.06409e-05		2.06409e-05	Disease resistance protein
chr6314:150095..150372	6314	150095	277	1	5.968e-05					5.968e-05	Disease resistance protein
chr6512:1069553..1069708	6512	1069553	155	1		9.27085e-05				9.27085e-05	Disease resistance protein
chr12263:763..1197	12263	763	434	1					0.000181768	0.000181768	Disease resistance protein
chr8022:3220..3904	8022	3220	684	2	0.0003786				0.000475721	0.0003786	Disease resistance protein
chr6180:37573..38019	6180	37573	446	1		0.00058459				0.00058459	Disease resistance protein
chr9232:20166..20360	9232	20166	194	1					0.000891018	0.000891018	Disease resistance protein
chr6149:194641..195722	6149	194641	1081	1	0.000945524					0.000945524	Disease resistance protein
chr4083:518951..520546	4083	518951	1595	2	3.96857e-05	1.87e-08				1.87e-08	Pentatricopeptide repeat-containing protein
chr4083:499993..501697	4083	499993	1704	3	1.3481e-06	1.8424e-06	2.90501e-05			1.3481e-06	Pentatricopeptide repeat-containing protein
chr8109:40205..40958	8109	40205	753	2		0.000530403	2.41025e-05			2.41025e-05	Pentatricopeptide repeat-containing protein
chr3219:160221..160511	3219	160221	290	1	0.000103807					0.000103807	Pentatricopeptide repeat-containing protein
chr3219:169296..170233	3219	169296	937	1	0.000112354					0.000112354	Tetratricopeptide repeat-like superfamily protein
chr4251:297744..298010	4251	297744	266	2		1.45e-08			0.000250472	1.45e-08	Auxin response factor
chr318:89126..89319	318	89126	193	2		3.4e-08			5.3705e-06	3.4e-08	Auxin response factor
chr4616:49725..50256	4616	49725	531	1				1.1855e-06		1.1855e-06	Auxin response factor
chr6327:463749..463994	6327	463749	245	1				0.000121976		0.000121976	Auxin response factor
chr5432:169723..170470	5432	169723	747	5	7.67e-08	6.84853e-05	7.4e-09	6.6469e-06	1.72465e-05	7.4e-09	Auxin signaling F-box 2/Transport inhibitor response family protein
chr363:44227..44849	363	44227	622	5	0	5.195e-07	1.03e-08	9.44e-08	0	0	TRANSPORT INHIBITOR RESPONSE 1 protein
chr4457:778245..778858	4457	778245	613	4	1.0963e-06	4.3e-09		1e-10	3.759e-07	1e-10	TRANSPORT INHIBITOR RESPONSE 1 protein
chr11998:1784141..1785228	11998	1784141	1087	5	4e-09	1.646e-07	5.8359e-06	7.68e-08	7.7721e-06	4e-09	TRANSPORT INHIBITOR RESPONSE 1 protein
chr11998:653257..654250	11998	653257	993	1		0.000649527				0.000649527	Calcium-transporting ATPase
chr3428:159666..159843	3428	159666	177	4		0.000189474	0.000257264	2.2295e-06	3.7741e-05	2.2295e-06	Autoinhibited Ca(2+)-ATPase 10
chr10563:295491..295785	10563	295491	294	1				0.000798107		0.000798107	Cation-transporting ATPase (ACA13)
chr5739:33..183	5739	33	150	4		7.8982e-06	2.421e-07	5.261e-07	8.11056e-05	2.421e-07	NAC transcription factor
chr7571:169851..170001	7571	169851	150	4		6.25796e-05	0.000134617	9.7868e-06	2.7498e-06	2.7498e-06	NAC transcription factor
chr3614:677234..678063	3614	677234	829	2	0.000552966		0.000678784			0.000552966	NAC transcription factor
chr5214:913834..914121	5214	913834	287	1					7.501e-07	7.501e-07	TAS3
chr708:185545..185783	708	185545	238	2		8.51655e-05	0.000396033			8.51655e-05	TAS3
chr1551:2151047..2151261	1551	2151047	214	1		0.000169687				0.000169687	TAS3
chr7035:1010275..1010518	7035	1010275	243	2	2.251e-07		0			0	Scarecrow transcription factor family protein
chr4065:15455..16439	4065	15455	984	1			4e-10			4e-10	Scarecrow transcription factor family protein
chr8265:4464569..4465812	8265	4464569	1243	3	1.2167e-06	3.10811e-05	0.000104358			1.2167e-06	Scarecrow transcription factor family protein
chr12525:207356..207864	12525	207356	508	3			2.94e-08	8.87e-08	3.72e-08	2.94e-08	MYB transcriptioin factor
chr10493:653617..654207	10493	653617	590	1				5.5208e-06		5.5208e-06	MYB transcriptioin factor
chr12146:48400..48636	12146	48400	236	1		0.000129061				0.000129061	ETHYLENE-INSENSITIVE3 protein
chr4796:524865..525042	4796	524865	177	1			0.000776254			0.000776254	EIN3-binding F box protein
chr7571:424182..424604	7571	424182	422	1					0.000373041	0.000373041	Endonuclease or glycosyl hydrolase with C2H2-type zinc finger domain
chr2264:550765..550915	2264	550765	150	1				0.000834115		0.000834115	Endonuclease or glycosyl hydrolase with C2H2-type zinc finger domain
chr8159:514649..514834	8159	514649	185	1	0.000114732					0.000114732	glucosyltransferase
chr8265:524807..524977	8265	524807	170	1	7.85249e-05					7.85249e-05	AP2/ERF domain-containing transcription factor
chr12270:91119..91410	12270	91119	291	1				7.19424e-05		7.19424e-05	Aspartyl protease family protein
chr12880:19782..20231	12880	19782	449	1					0.000305923	0.000305923	ATP binding,nucleic acid binding,helicases
chr2630:90704..90968	2630	90704	264	1	0.000277867					0.000277867	glucosyltransferase
chr11279:292005..292314	11279	292005	309	1		0.000366006				0.000366006	Mitochondrial transcription termination factor family protein
chr6328:28884..29168	6328	28884	284	1				0.000490828		0.000490828	Phosphoprotein phosphatase
chr6595:83..218	6595	83	135	1	0.000644547					0.000644547	Ribonuclease
chr9570:92152..92670	9570	92152	518	1	3.67078e-05					3.67078e-05	Senescence-associated family protein
chr2843:635..813	2843	635	178	1				7.3873e-06		7.3873e-06	Serine/threonine-protein kinase
chr8078:60283..60543	8078	60283	260	1	0.000128648					0.000128648	Suppressor of gene silencing 3
chr9460:209136..209262	9460	209136	126	1	0.000840833					0.000840833	Thioredoxin fold, putative isoform
chr4040:172251..172420	4040	172251	169	1		0.000926344				0.000926344	UDP-glucosyltransferase
chr11279:471285..471491	11279	471285	206	1					0.000187503	0.000187503	BEL1-like homeodomain protein 1
chr3614:1801337..1801597	3614	1801337	260	1					0.000786358	0.000786358	C2 domain-containing family protein
chr2871:196812..197000	2871	196812	188	1		0.00079331				0.00079331	Zinc finger CCCH domain-containing protein
chr1127:218597..218980	1127	218597	383	1		0				0
chr6914:1175645..1177025	6914	1175645	1380	4	0.000687796	2.1913e-05		1.12142e-05	1.12e-08	1.12e-08
chr10563:345694..346397	10563	345694	703	3	2.0846e-06	0.000412455			1.08281e-05	2.0846e-06
chr12525:215159..215394	12525	215159	235	1				2.77047e-05		2.77047e-05
chr7571:170211..170332	7571	170211	121	1				7.69574e-05		7.69574e-05
chr3219:75237..75832	3219	75237	595	1			0.000187292			0.000187292
chr3850:144420..144936	3850	144420	516	1				0.000346925		0.000346925
chr5739:392..504	5739	392	112	1				0.000866524		0.000866524
chr5218:252644..252940	5218	252644	296	1		0.000924036				0.000924036

## Sheet: Pie chart
Disease resistance protein	24
Pentatricopeptide repeat-containing protein	5
Auxin response factor	4
TRANSPORT INHIBITOR RESPONSE 1 protein	4
Calcium-transporting ATPase	3
NAC	3
Scarecrow transcription factor family protein	3
TAS3	3
MYB	2
Other known	20
Other unknown	9

## Sheet: Abundances
PHAS loci identified in Cassava	Additional file 6 Table S4
Coordinates	Cassa_Ste	Cassa_Lf	Cassa_Cal	sm3684M	sm3684_13F	link
chr3000:228263..229531	730	591	1028	716	269	https://mpss.udel.edu/~private/web/php/pages/GeneAnalysis.php?SITE=dsu_CASSAVA_sRNA&chrnum=3000&beg=228263&end=229531
chr6914:328331..331372	2659	4876	4852	4232	2877	https://mpss.udel.edu/~private/web/php/pages/GeneAnalysis.php?SITE=dsu_CASSAVA_sRNA&chrnum=6914&beg=328331&end=331372
chr7318:236818..238124	433	4471	1105	292	97	https://mpss.udel.edu/~private/web/php/pages/GeneAnalysis.php?SITE=dsu_CASSAVA_sRNA&chrnum=7318&beg=236818&end=238124
chr8377:73337..73866	85	134	0	2	1	https://mpss.udel.edu/~private/web/php/pages/GeneAnalysis.php?SITE=dsu_CASSAVA_sRNA&chrnum=8377&beg=73337&end=73866
chr6314:161120..161547	189	150	199	38	11	https://mpss.udel.edu/~private/web/php/pages/GeneAnalysis.php?SITE=dsu_CASSAVA_sRNA&chrnum=6314&beg=161120&end=161547
chr6407:471599..471927	61	39	20	15	6	https://mpss.udel.edu/~private/web/php/pages/GeneAnalysis.php?SITE=dsu_CASSAVA_sRNA&chrnum=6407&beg=471599&end=471927
chr6779:4987..6527	9708	11024	1559	3215	973	https://mpss.udel.edu/~private/web/php/pages/GeneAnalysis.php?SITE=dsu_CASSAVA_sRNA&chrnum=6779&beg=4987&end=6527
chr6407:456625..457119	56	35	24	21	5	https://mpss.udel.edu/~private/web/php/pages/GeneAnalysis.php?SITE=dsu_CASSAVA_sRNA&chrnum=6407&beg=456625&end=457119
chr8873:85827..87170	494	241	425	101	32	https://mpss.udel.edu/~private/web/php/pages/GeneAnalysis.php?SITE=dsu_CASSAVA_sRNA&chrnum=8873&beg=85827&end=87170
chr4209:270999..272017	469	834	80	94	38	https://mpss.udel.edu/~private/web/php/pages/GeneAnalysis.php?SITE=dsu_CASSAVA_sRNA&chrnum=4209&beg=270999&end=272017
chr10292:237209..237559	10	39	5	0	0	https://mpss.udel.edu/~private/web/php/pages/GeneAnalysis.php?SITE=dsu_CASSAVA_sRNA&chrnum=10292&beg=237209&end=237559
chr6407:433128..433816	75	43	28	75	29	https://mpss.udel.edu/~private/web/php/pages/GeneAnalysis.php?SITE=dsu_CASSAVA_sRNA&chrnum=6407&beg=433128&end=433816
chr3241:338192..338338	44	42	5	14	3	https://mpss.udel.edu/~private/web/php/pages/GeneAnalysis.php?SITE=dsu_CASSAVA_sRNA&chrnum=3241&beg=338192&end=338338
chr6659:45586..45800	55	37	12	15	5	https://mpss.udel.edu/~private/web/php/pages/GeneAnalysis.php?SITE=dsu_CASSAVA_sRNA&chrnum=6659&beg=45586&end=45800
chr11297:309359..310709	434	1051	98	312	175	https://mpss.udel.edu/~private/web/php/pages/GeneAnalysis.php?SITE=dsu_CASSAVA_sRNA&chrnum=11297&beg=309359&end=310709
chr11464:825..1304	52	40	26	67	25	https://mpss.udel.edu/~private/web/php/pages/GeneAnalysis.php?SITE=dsu_CASSAVA_sRNA&chrnum=11464&beg=825&end=1304
chr4251:480755..482506	1346	2660	361	516	247	https://mpss.udel.edu/~private/web/php/pages/GeneAnalysis.php?SITE=dsu_CASSAVA_sRNA&chrnum=4251&beg=480755&end=482506
chr6314:150095..150372	29	12	10	22	21	https://mpss.udel.edu/~private/web/php/pages/GeneAnalysis.php?SITE=dsu_CASSAVA_sRNA&chrnum=6314&beg=150095&end=150372
chr6512:1069553..1069708	7	14	14	0	0	https://mpss.udel.edu/~private/web/php/pages/GeneAnalysis.php?SITE=dsu_CASSAVA_sRNA&chrnum=6512&beg=1069553&end=1069708
chr12263:763..1197	473	291	23	275	80	https://mpss.udel.edu/~private/web/php/pages/GeneAnalysis.php?SITE=dsu_CASSAVA_sRNA&chrnum=12263&beg=763&end=1197
chr8022:3220..3904	1124	723	55	581	156	https://mpss.udel.edu/~private/web/php/pages/GeneAnalysis.php?SITE=dsu_CASSAVA_sRNA&chrnum=8022&beg=3220&end=3904
chr6180:37573..38019	1106	526	37	425	92	https://mpss.udel.edu/~private/web/php/pages/GeneAnalysis.php?SITE=dsu_CASSAVA_sRNA&chrnum=6180&beg=37573&end=38019
chr9232:20166..20360	3	4	1	13	16	https://mpss.udel.edu/~private/web/php/pages/GeneAnalysis.php?SITE=dsu_CASSAVA_sRNA&chrnum=9232&beg=20166&end=20360
chr6149:194641..195722	1668	991	61	834	250	https://mpss.udel.edu/~private/web/php/pages/GeneAnalysis.php?SITE=dsu_CASSAVA_sRNA&chrnum=6149&beg=194641&end=195722
chr4083:518951..520546	1276	1635	534	356	87	https://mpss.udel.edu/~private/web/php/pages/GeneAnalysis.php?SITE=dsu_CASSAVA_sRNA&chrnum=4083&beg=518951&end=520546
chr4083:499993..501697	1957	2043	828	591	155	https://mpss.udel.edu/~private/web/php/pages/GeneAnalysis.php?SITE=dsu_CASSAVA_sRNA&chrnum=4083&beg=499993&end=501697
chr8109:40205..40958	72773	58182	19726	10051	4034	https://mpss.udel.edu/~private/web/php/pages/GeneAnalysis.php?SITE=dsu_CASSAVA_sRNA&chrnum=8109&beg=40205&end=40958
chr3219:160221..160511	52	58	20	11	4	https://mpss.udel.edu/~private/web/php/pages/GeneAnalysis.php?SITE=dsu_CASSAVA_sRNA&chrnum=3219&beg=160221&end=160511
chr3219:169296..170233	596	757	196	125	35	https://mpss.udel.edu/~private/web/php/pages/GeneAnalysis.php?SITE=dsu_CASSAVA_sRNA&chrnum=3219&beg=169296&end=170233
chr4251:297744..298010	10	471	10	293	112	https://mpss.udel.edu/~private/web/php/pages/GeneAnalysis.php?SITE=dsu_CASSAVA_sRNA&chrnum=4251&beg=297744&end=298010
chr318:89126..89319	6	259	19	843	291	https://mpss.udel.edu/~private/web/php/pages/GeneAnalysis.php?SITE=dsu_CASSAVA_sRNA&chrnum=318&beg=89126&end=89319
chr4616:49725..50256	38	31	26	97	33	https://mpss.udel.edu/~private/web/php/pages/GeneAnalysis.php?SITE=dsu_CASSAVA_sRNA&chrnum=4616&beg=49725&end=50256
chr6327:463749..463994	29	72	21	112	63	https://mpss.udel.edu/~private/web/php/pages/GeneAnalysis.php?SITE=dsu_CASSAVA_sRNA&chrnum=6327&beg=463749&end=463994
chr5432:169723..170470	280	1358	398	377	327	https://mpss.udel.edu/~private/web/php/pages/GeneAnalysis.php?SITE=dsu_CASSAVA_sRNA&chrnum=5432&beg=169723&end=170470
chr363:44227..44849	223	1752	514	632	318	https://mpss.udel.edu/~private/web/php/pages/GeneAnalysis.php?SITE=dsu_CASSAVA_sRNA&chrnum=363&beg=44227&end=44849
chr4457:778245..778858	120	355	24	680	176	https://mpss.udel.edu/~private/web/php/pages/GeneAnalysis.php?SITE=dsu_CASSAVA_sRNA&chrnum=4457&beg=778245&end=778858
chr11998:1784141..1785228	497	2739	339	1894	630	https://mpss.udel.edu/~private/web/php/pages/GeneAnalysis.php?SITE=dsu_CASSAVA_sRNA&chrnum=11998&beg=1784141&end=1785228
chr11998:653257..654250	2	145	36	71	45	https://mpss.udel.edu/~private/web/php/pages/GeneAnalysis.php?SITE=dsu_CASSAVA_sRNA&chrnum=11998&beg=653257&end=654250
chr3428:159666..159843	94	2385	114	1543	1535	https://mpss.udel.edu/~private/web/php/pages/GeneAnalysis.php?SITE=dsu_CASSAVA_sRNA&chrnum=3428&beg=159666&end=159843
chr10563:295491..295785	1	1	0	25	9	https://mpss.udel.edu/~private/web/php/pages/GeneAnalysis.php?SITE=dsu_CASSAVA_sRNA&chrnum=10563&beg=295491&end=295785
chr5739:33..183	3731	2862	316	1167	1638	https://mpss.udel.edu/~private/web/php/pages/GeneAnalysis.php?SITE=dsu_CASSAVA_sRNA&chrnum=5739&beg=33&end=183
chr7571:169851..170001	3096	1601	353	1751	1835	https://mpss.udel.edu/~private/web/php/pages/GeneAnalysis.php?SITE=dsu_CASSAVA_sRNA&chrnum=7571&beg=169851&end=170001
chr3614:677234..678063	340	458	107	1567	707	https://mpss.udel.edu/~private/web/php/pages/GeneAnalysis.php?SITE=dsu_CASSAVA_sRNA&chrnum=3614&beg=677234&end=678063
chr5214:913834..914121	43	1685	26	118	59	https://mpss.udel.edu/~private/web/php/pages/GeneAnalysis.php?SITE=dsu_CASSAVA_sRNA&chrnum=5214&beg=913834&end=914121
chr708:185545..185783	2622	1667	7474	5945	1468	https://mpss.udel.edu/~private/web/php/pages/GeneAnalysis.php?SITE=dsu_CASSAVA_sRNA&chrnum=708&beg=185545&end=185783
chr1551:2151047..2151261	41	68	6	27	35	https://mpss.udel.edu/~private/web/php/pages/GeneAnalysis.php?SITE=dsu_CASSAVA_sRNA&chrnum=1551&beg=2151047&end=2151261
chr7035:1010275..1010518	21	11	24	10	5	https://mpss.udel.edu/~private/web/php/pages/GeneAnalysis.php?SITE=dsu_CASSAVA_sRNA&chrnum=7035&beg=1010275&end=1010518
chr4065:15455..16439	3	2	644	5	1	https://mpss.udel.edu/~private/web/php/pages/GeneAnalysis.php?SITE=dsu_CASSAVA_sRNA&chrnum=4065&beg=15455&end=16439
chr8265:4464569..4465812	241	248	628	146	92	https://mpss.udel.edu/~private/web/php/pages/GeneAnalysis.php?SITE=dsu_CASSAVA_sRNA&chrnum=8265&beg=4464569&end=4465812
chr12525:207356..207864	29	3	1084	3547	790	https://mpss.udel.edu/~private/web/php/pages/GeneAnalysis.php?SITE=dsu_CASSAVA_sRNA&chrnum=12525&beg=207356&end=207864
chr10493:653617..654207	0	0	0	70	33	https://mpss.udel.edu/~private/web/php/pages/GeneAnalysis.php?SITE=dsu_CASSAVA_sRNA&chrnum=10493&beg=653617&end=654207
chr12146:48400..48636	11	42	3	21	12	https://mpss.udel.edu/~private/web/php/pages/GeneAnalysis.php?SITE=dsu_CASSAVA_sRNA&chrnum=12146&beg=48400&end=48636
chr4796:524865..525042	39	21	26	35	14	https://mpss.udel.edu/~private/web/php/pages/GeneAnalysis.php?SITE=dsu_CASSAVA_sRNA&chrnum=4796&beg=524865&end=525042
chr7571:424182..424604	19	13	9	787	217	https://mpss.udel.edu/~private/web/php/pages/GeneAnalysis.php?SITE=dsu_CASSAVA_sRNA&chrnum=7571&beg=424182&end=424604
chr2264:550765..550915	3	3	0	10	1	https://mpss.udel.edu/~private/web/php/pages/GeneAnalysis.php?SITE=dsu_CASSAVA_sRNA&chrnum=2264&beg=550765&end=550915
chr8159:514649..514834	12	1	1	0	1	https://mpss.udel.edu/~private/web/php/pages/GeneAnalysis.php?SITE=dsu_CASSAVA_sRNA&chrnum=8159&beg=514649&end=514834
chr8265:524807..524977	10	3	4	2	2	https://mpss.udel.edu/~private/web/php/pages/GeneAnalysis.php?SITE=dsu_CASSAVA_sRNA&chrnum=8265&beg=524807&end=524977
chr12270:91119..91410	2	0	1	21	8	https://mpss.udel.edu/~private/web/php/pages/GeneAnalysis.php?SITE=dsu_CASSAVA_sRNA&chrnum=12270&beg=91119&end=91410
chr12880:19782..20231	2775	3629	648	400	140	https://mpss.udel.edu/~private/web/php/pages/GeneAnalysis.php?SITE=dsu_CASSAVA_sRNA&chrnum=12880&beg=19782&end=20231
chr2630:90704..90968	67	3	2	0	0	https://mpss.udel.edu/~private/web/php/pages/GeneAnalysis.php?SITE=dsu_CASSAVA_sRNA&chrnum=2630&beg=90704&end=90968
chr11279:292005..292314	7	71	0	3	0	https://mpss.udel.edu/~private/web/php/pages/GeneAnalysis.php?SITE=dsu_CASSAVA_sRNA&chrnum=11279&beg=292005&end=292314
chr6328:28884..29168	8	3	1	27	7	https://mpss.udel.edu/~private/web/php/pages/GeneAnalysis.php?SITE=dsu_CASSAVA_sRNA&chrnum=6328&beg=28884&end=29168
chr6595:83..218	10	4	21	1160	261	https://mpss.udel.edu/~private/web/php/pages/GeneAnalysis.php?SITE=dsu_CASSAVA_sRNA&chrnum=6595&beg=83&end=218
chr9570:92152..92670	66	26	15	56	28	https://mpss.udel.edu/~private/web/php/pages/GeneAnalysis.php?SITE=dsu_CASSAVA_sRNA&chrnum=9570&beg=92152&end=92670
chr2843:635..813	0	0	0	14	12	https://mpss.udel.edu/~private/web/php/pages/GeneAnalysis.php?SITE=dsu_CASSAVA_sRNA&chrnum=2843&beg=635&end=813
chr8078:60283..60543	26	16	1	27	8	https://mpss.udel.edu/~private/web/php/pages/GeneAnalysis.php?SITE=dsu_CASSAVA_sRNA&chrnum=8078&beg=60283&end=60543
chr9460:209136..209262	10	2	0	1	1	https://mpss.udel.edu/~private/web/php/pages/GeneAnalysis.php?SITE=dsu_CASSAVA_sRNA&chrnum=9460&beg=209136&end=209262
chr4040:172251..172420	3	12	0	3	1	https://mpss.udel.edu/~private/web/php/pages/GeneAnalysis.php?SITE=dsu_CASSAVA_sRNA&chrnum=4040&beg=172251&end=172420
chr11279:471285..471491	7	7	3	32	21	https://mpss.udel.edu/~private/web/php/pages/GeneAnalysis.php?SITE=dsu_CASSAVA_sRNA&chrnum=11279&beg=471285&end=471491
chr3614:1801337..1801597	4	5	0	35	22	https://mpss.udel.edu/~private/web/php/pages/GeneAnalysis.php?SITE=dsu_CASSAVA_sRNA&chrnum=3614&beg=1801337&end=1801597
chr2871:196812..197000	9	11	3	3	5	https://mpss.udel.edu/~private/web/php/pages/GeneAnalysis.php?SITE=dsu_CASSAVA_sRNA&chrnum=2871&beg=196812&end=197000
chr1127:218597..218980	15	141	7	18	20	https://mpss.udel.edu/~private/web/php/pages/GeneAnalysis.php?SITE=dsu_CASSAVA_sRNA&chrnum=1127&beg=218597&end=218980
chr6914:1175645..1177025	13983	9133	8563	5131	1087	https://mpss.udel.edu/~private/web/php/pages/GeneAnalysis.php?SITE=dsu_CASSAVA_sRNA&chrnum=6914&beg=1175645&end=1177025
chr10563:345694..346397	252	99	20	70	35	https://mpss.udel.edu/~private/web/php/pages/GeneAnalysis.php?SITE=dsu_CASSAVA_sRNA&chrnum=10563&beg=345694&end=346397
chr12525:215159..215394	0	0	0	38	9	https://mpss.udel.edu/~private/web/php/pages/GeneAnalysis.php?SITE=dsu_CASSAVA_sRNA&chrnum=12525&beg=215159&end=215394
chr7571:170211..170332	1046	332	42	211	653	https://mpss.udel.edu/~private/web/php/pages/GeneAnalysis.php?SITE=dsu_CASSAVA_sRNA&chrnum=7571&beg=170211&end=170332
chr3219:75237..75832	583	351	311	158	42	https://mpss.udel.edu/~private/web/php/pages/GeneAnalysis.php?SITE=dsu_CASSAVA_sRNA&chrnum=3219&beg=75237&end=75832
chr3850:144420..144936	6	2	2	205	49	https://mpss.udel.edu/~private/web/php/pages/GeneAnalysis.php?SITE=dsu_CASSAVA_sRNA&chrnum=3850&beg=144420&end=144936
chr5739:392..504	1040	325	42	210	653	https://mpss.udel.edu/~private/web/php/pages/GeneAnalysis.php?SITE=dsu_CASSAVA_sRNA&chrnum=5739&beg=392&end=504
chr5218:252644..252940	4	23	0	5	1	https://mpss.udel.edu/~private/web/php/pages/GeneAnalysis.php?SITE=dsu_CASSAVA_sRNA&chrnum=5218&beg=252644&end=252940
